# Supplementary material for: Epilepsy Surgery in Kazakhstan: Outcomes and the Role of Advanced Imaging
Source: J Clin Med. 2025 Nov 8;14(22):7932. doi: 10.3390/jcm14227932 (PMC12653455; doi:10.3390/jcm14227932)
Supplement: Supplementary file 1 [file jcm-14-07932-s001.zip]

Archive with 1 entries (1 files):
- jcm-3937246-supplementary.pdf
